# Supplementary material for: CRISPR/Cas9-Induced Inactivation of the Autism-Risk Gene setd5 Leads to Social Impairments in Zebrafish
Source: Int J Mol Sci. 2022 Dec 22;24(1):167. doi: 10.3390/ijms24010167 (PMC9820161; doi:10.3390/ijms24010167)
Supplement: Supplementary file 1 [file ijms-24-00167-s001.zip]

Archive with 1 entries (1 files):
- ijms-1900747-SI.pdf
